# Supplementary material for: Serum Biomarkers in Acute Ischemic Stroke: Clinical Applications and Emerging Insights
Source: J Clin Med. 2025 Oct 31;14(21):7748. doi: 10.3390/jcm14217748 (PMC12610523; doi:10.3390/jcm14217748)
Supplement: Supplementary file 1 [file jcm-14-07748-s001.zip]

Archive with 1 entries (1 files):
- jcm-3900594-supplementary.pdf
